# Supplementary material for: Mapping the ‘early salinity response’ triggered proteome adaptation in contrasting rice genotypes using iTRAQ approach
Source: Rice (N Y). 2019 Jan 30;12:3. doi: 10.1186/s12284-018-0259-5 (PMC6357216; doi:10.1186/s12284-018-0259-5)
Supplement: Supplementary file 3 — Table S1. Highly differentially expressed proteins (>60 fold) in shoot and root tissues. (XLSX 18 kb) [file 12284_2018_259_MOESM3_ESM.xlsx]

## Sheet: proteins above 60 fold
Table S1: Highly differentially expressed proteins (>60 fold) in shoot and root tissues
(A) Control UP (Shoot)	Protein name	% Cov	Peptides	POK/IR64	pvalue	MSU ID	Protein function
	Superoxide dismutase [Cu-Zn]	62.6	19	99.0832	0.0032	LOC_Os08g44770.1	'redox.dismutases and catalases'
	RAD23 DNA repair protein, putative	24.9	4	99.0832	0.0265	LOC_Os06g15360.1	'DNA.repair'
	Nucleoside diphosphate kinase 1	34.2	2	99.0832	0.0265	LOC_Os07g30970.1	'nucleotide metabolism.phosphotransfer and pyrophosphatases.nucleoside diphosphate kinase'
	Hydroxyacylglutathione hydrolase	14.3	2	99.0832	0.019	OC_Os03g21460.1	'Biodegradation of Xenobiotics.hydroxyacylglutathione hydrolase'
	Peptidyl-prolyl cis-trans isomerase	26.8	1	99.0832	0.0192	LOC_Os02g52290.1	'protein.folding'
	High mobility group protein	17.8	2	99.0832	0.0172	LOC_Os06g51220.4	cellular component organization
	Ribosomal protein/LOC_Os02g33140.1	20.2	1	99.0832	0.0188	LOC_Os02g33140.1	'protein.synthesis.ribosomal protein.eukaryotic.40S subunit.S14'
	Actin-1	15.9	1	99.0832	0.019	LOC_Os03g50885.1	cellular component organization
	Putative CR9/Light-regulated protein	22.7	1	99.0832	0.0182	LOC_Os01g01340.1	vacuolar transport
	GDP-mannose 3,5-epimerase 1	5.6	1	99.0832	0.0187	LOC_Os10g28200.1	'redox.ascorbate and glutathione.ascorbate.GME'
	Lipid transfer protein-like	4.8	1	99.0832	0.0181	LOC_Os07g09970.1	'misc.protease inhibitor/seed storage/lipid transfer protein (LTP) family protein'
	TA9 protein-like	1.5	1	99.0832	0.0181	LOC_Os01g47430.2	DUF1296 domain containing protein
	Os01g0763650 protein	7.9	1	99.0832	0.0188	LOC_Os01g0763700	lipid metabolic process
	Dirigent protein 22	6.3	1	99.0832	0.0189	LOC_Os11g07670.1	'stress.biotic.PR-proteins'
	KE2 family protein	5.4	1	99.0832	0.0186	LOC_Os12g30060.2	protein metabolic process
	Glucan endo-1,3-beta-glucosidase 5	5.5	1	99.0832	0.0198	LOC_Os11g36940.1	'misc.beta 1,3 glucan hydrolases.glucan endo-1,3-beta-glucosidase'
	H0801D08.11 protein	14.3	2	87.9023	0.0185	LOC_Os04g58240.1	transport
	Coproporphyrinogen III oxidase, chloroplast	16.8	1	87.9023	0.0189	LOC_Os04g52130.1	'tetrapyrrole synthesis.coproporphyrinogen III oxidase'
	Methionyl-tRNA synthetase, putative	23	1	87.9023	0.0185	LOC_Os04g23820.1	'protein.aa activation'
	Phytocyanin-related protein Pn14	10.4	2	87.9023	0.0188	LOC_Os08g17160.1	'misc.plastocyanin-like'
	Putative uncharacterized protein/aminotransferase	3.9	2	87.9023	0.0182	LOC_Os04g52440.1	'amino acid metabolism.synthesis.central amino acid metabolism.GABA.GABA transaminase'
	HMG protein	31.8	1	87.9023	0.0179	LOC_Os04g47690.2	Biological process (DNA binding)
	Os07g0585000 protein/C2 domain containing protein	8.1	1	87.9023	0.0183	LOC_Os07g39620.2	'stress.abiotic.cold'
	Putative Ras-GTPase-activating protein binding protein 1	6.5	2	87.0964	0.0182	LOC_Os02g29480.1	'protein.targeting.nucleus'
	Os08g0459300 protein	5.8	1	85.5067	0.019	LOC_Os08g35710.1	'PS.lightreaction.other electron carrier (ox/red).ferredoxin'
	Non-specific lipid-transfer protein	27.1	3	64.8634	0.0186	LOC_Os11g02369.1	LTPL7 - Protease inhibitor/seed storage/LTP family protein precursor
	Ferredoxin-dependent glutamate synthase,	2.1	1	64.2688	0.0187	LOC_Os07g46460.1	'N-metabolism.ammonia metabolism.glutamate synthase'
(B) Stress UP (Shoot)		% Cov	Peptides	POK/IR64	pvalue	MSU ID	Protein function
	Glutamate dehydrogenase	7.8	1	99.0832	0.019	LOC_Os03g58040.2	'N-metabolism.N-degradation.glutamate dehydrogenase'
	Lipid transfer protein-like	9.5	2	83.1764	0.0179	LOC_Os08g42040.1	'lipid metabolism.lipid transfer proteins etc'
	Linker histone H1 and H5 family protein	20.2	1	52.9663	0.0181	LOC_Os08g33190.1	'DNA.synthesis/chromatin structure.histone'
(C) Control UP (Root)		% Cov	Peptides	POK/IR64	pvalue	MSU ID	Protein function
	Adenine phosphoribosyltransferase 1, putative,	22.1	3	99.0832	0.0004	LOC_Os12g39860.1	'nucleotide metabolism.salvage.phosphoribosyltransferases.aprt'
	Class III peroxidase 70 OS=Oryza sativa subsp. japonica GN=prx70 PE=3 SV=1	16.7	3	99.0832	0.0187	LOC_Os05g04490.1	'misc.peroxidases'
	Putative L-asparaginase OS=Oryza sativa subsp. japonica GN=OSJNBa0087M10.11 PE=4 SV=1	7.1	1	99.0832	0.0175	LOC_Os03g40070.1	'amino acid metabolism.degradation.aspartate family.asparagine.L-asparaginase'
	MPI, putative OS=Oryza sativa subsp. japonica GN=LOC_Os12g36220 PE=4 SV=2	28.8	2	87.9023	0.0168	LOC_Os12g36220.1	negative regulation of endopeptidase activity,response to stress
	60 kDa chaperonin	9.2	1	71.1214	0.0188	LOC_Os10g32550.1	'protein.folding'
