# Supplementary material for: Mapping the ‘early salinity response’ triggered proteome adaptation in contrasting rice genotypes using iTRAQ approach
Source: Rice (N Y). 2019 Jan 30;12:3. doi: 10.1186/s12284-018-0259-5 (PMC6357216; doi:10.1186/s12284-018-0259-5)
Supplement: Supplementary file 4 — Table S2. Differentially expressed proteins in shoot tissues of Pokkali w.r.t IR64 which are commonly appearing under non stress and stress conditions. (XLSX 13 kb) [file 12284_2018_259_MOESM4_ESM.xlsx]

## Sheet: Sheet1
Table S2: Differentially expressed proteins in shoot tissues of Pokkali w.r.t IR64 which are commonly appearing under non stress and stress conditions
Cluster 1		C (POK/IR64)	S (POK/IR64)
	abscisic stress-ripening	99.0832	4.8306
	metallo-beta-lactamase family protein	99.0832	0.8551
	Peptidyl-prolyl cis-trans isomerase	5.1051	1.1695
	peptidyl-prolyl cis-trans isomerase, FKBP-type	20.3236	2.2909
	peptidyl-prolyl cis-trans isomerase, FKBP-type	99.0832	0.6982
	peptidyl-prolyl cis-trans isomerase, FKBP-type	99.0832	0.6982
	RAD23 DNA repair protein, putative	99.0832	0.5702
	Superoxide dismutase [Cu-Zn] OS=Oryza sativa subsp. japonica GN=Os08g0561700 PE=2 SV=1	99.0832	0.5058
	nucleoside diphosphate kinase	99.0832	0.3837
	methionyl-tRNA synthetase, putative	87.9023	1.6444
	H0801D08.11 protein OS=Oryza sativa GN=H0801D08.11 PE=4 SV=1	87.9023	0.8395
	coproporphyrinogen III oxidase, chloroplast	87.9023	0.3664
	RNA-binding protein-like	87.0964	0.2014
	protein|NAD dependent epimerase/dehydratase family protein	16.4437	0.787
	elongation factor protein	10.2802	1.028
	OsAPx6 - Stromal Ascorbate Peroxidase encoding gene 5,8	8.091	0.912
	calvin cycle protein CP12, putative,	7.8705	1.7061
	BBTI4 - Bowman-Birk type bran trypsin inhibitor precursor	5.8076	0.7586
	DnaK family protein	3.767	0.9638
	ATP-dependent Clp protease ATP-binding subunit clpA homolog CD4B,chloroplast precursor, putative	3.8019	0.8872
	DnaK family protein,	2.5351	1.1169
	peptidase, T1 family	3.0479	0.787
	kinase, pfkB family,	2.884	0.0488
Cluster 2
	protein|expressed protein	1.4588	1.9409
	protein|OsCML7 - Calmodulin-related calcium sensor protein	1.3804	1.6596
	uridylyltransferase-related	1.2942	1.5849
	Core histone H2A/H2B/H3/H4 domain containing protein	1.1803	1.6144
	acyl CoA binding protein, putative	1.1588	1.8535
	1,2-dihydroxy-3-keto-5-methylthiopentene dioxygenase protein	1.0471	1.028
	'nucleotide metabolism.degradation.pyrimidine.dihydrouracil dehydrogenase'	1.0965	0.8017
	oryzain alpha chain precursor, putative	1.4588	0.955
	remorin, putative, expressed	1.6596	0.863
Cluster 3
	Ankyrin repeat domain protein 2, putative, expressed OS=Oryza sativa subsp. japonica GN=OSJNBa0015N08.20 PE=2 SV=1	0.4055	1.5136
	30S ribosomal protein S1, chloroplast, putative, expressed OS=Oryza sativa subsp. japonica GN=LOC_Os03g20100 PE=4 SV=1	0.0855	2.0893
	Phosphoribulokinase OS=Oryza sativa subsp. indica GN=OsI_08574 PE=2 SV=1	0.5058	2.5119
	30S ribosomal protein S31, chloroplast precursor,	0.5445	3.1046
	catalase isozyme A	0.5598	3.2509
	thylakoid lumenal protein, putative	1.3932	4.529
	Putative group 3 LEA protein OS=Oryza sativa subsp. japonica PE=2 SV=1	1.7701	5.445
	RNA recognition motif containing protein	1.2134	5.4954
	protein|thylakoid lumenal 16.5 kDa protein, chloroplast precursor	1.0666	4.5709
	ribulose bisphosphate carboxylase large chain precursor,	0.8472	5.4954
Cluster 4
	Putative inorganic pyrophosphatase OS=Oryza sativa subsp. japonica GN=OJ1767_D02.15-2 PE=2 SV=1	2.421	4.7424
	protein|ribosome recycling factor, putative	3.5975	3.1623
	thioredoxin, putative,	6.1376	4.7424
	Class III peroxidase 125 OS=Oryza sativa subsp. japonica GN=Os10g0109300 PE=2 SV=1	4.1305	6.2517
	protein|salt stress root protein RS1	6.6069	7.5858
	Carbonic anhydrase OS=Oryza sativa subsp. japonica GN=P0004A09.36 PE=2 SV=1	0.5395	8.1658
	oxygen evolving enhancer protein 3 domain containing protein, expressed	1.0765	11.1686
	oxygen-evolving enhancer protein 1, chloroplast precursor	8.5507	15.7036
	protein|PsbP, putative, expressed	6.0813	19.0546
	linker histone H1 and H5 family protein	0.9908	52.9663
	LTPL80 - Protease inhibitor/seed storage	13.9316	83.1764
