# Supplementary material for: Mapping the ‘early salinity response’ triggered proteome adaptation in contrasting rice genotypes using iTRAQ approach
Source: Rice (N Y). 2019 Jan 30;12:3. doi: 10.1186/s12284-018-0259-5 (PMC6357216; doi:10.1186/s12284-018-0259-5)
Supplement: Supplementary file 6 — Table S3. List of RTPCR primers and their sequences (5'to 3') used in this study. (XLSX 10 kb) [file 12284_2018_259_MOESM6_ESM.xlsx]

## Sheet: Sheet1
Table S3: List of RTPCR primers and their sequences (5'to 3') used in this study
Gene LOC	Sequence
LOC_Os01g31690 FP RT	AAGGTGCCCAAGGATGTCAAGA
LOC_Os01g31690 RP RT	ACACACATTGCAGCCTTCCTT
LOC_Os07g04840 FP RT	ACGGCGAACATCCTGGAGA
LOC_Os07g04840 RP RT	CCCTTGAACCACCTCTTGTC
LOC_Os01g45274 FP RT	AATCCCTGGAGAACCTCAAGACCT
LOC_Os01g45274 RP RT	GTAAACTGACGAACTGAACGGA
LOC_Os02g33140 FP RT	GTGGCCTAGTTGAACTCTATTTCGA
LOC_Os02g33140 RP RT	ATTACAGCCTCCTACCCCTTCTACCA
LOC_Os08g42040 FP RT	TCTGCCGTCTTCTCATCCATCTTC
LOC_Os08g42040 RP RT	ACC AAC CAT CCA TCC ATC CA
LOC_Os02g18410 FP RT	ACCAAAGGCCTAACTAGCTATAG
LOC_Os02g18410 RP RT	CATCATGCATATGTGTAAGAGC
LOC_Os07g36080 FP RT	AAGATCAAGAGCCCCGAAGAG
LOC_Os07g36080 RP RT	ATACAATATCAACATGGAGGGTACA
LOC_Os03g17690 FP RT	AACAAGGTCATGGTAGCTAATTGTA
LOC_Os03g17690 RP RT	GCGACTCACAGTGGTAGTCTGCT
LOC_Os03g58040 FP RT	ATGTGGGACGAGGAGAAGGTG
LOC_Os03g58040 RP RT	ATGCTTCCCATCCTCTGAGAAC
LOC_Os01g19740 FP RT	GACAAGCTCAAGGAGACCTC
LOC_Os01g19740 RP RT	CGACAAATAATCTTTTCAACCCAGTAACT
LOC_Os07g33997 FP RT	ACAAGAAGGGCAAGGGAACA
LOC_Os07g33997 RP RT	TCCTTGCTAGAGTAAATGTCAGACGA
LOC_Os02g57670 FP RT	CACCCTGAAGTCACAGCTCAAG
LOC_Os02g57670 RP RT	TGGTGAAATCAGAATTCATCCA
LOC_Os01g05490 FP RT	TCATCGACATCATCAACTCCGCCA
LOC_Os01g05490 RP RT	GGAAGTGAAGGGGAGGAAAA
LOC_Os01g62420 FP RT	TCATCAAGTCTGCTACCGTCAAG
LOC_Os01g62420 RP RT	CAAAGCAAGCTGGTCAAACA
LOC_Os01g22230 FP RT	GTCAACTGCAACGTCGTCAA
LOC_Os01g22230 RP RT	AAAGGAAATCACTCGCATCC
LOC_Os03g28330 FP RT	TGAAACCCGCCGCTACCTT
LOC_Os03g28330 RP RT	CTC CAA TGC TCT CCT CTT TCA
